# Supplementary material for: Farmers’ perceptions on tomato early blight, fungicide use factors and awareness of fungicide resistance: Insights from a field survey in Kenya
Source: PLoS One. 2023 Jan 23;18(1):e0269035. doi: 10.1371/journal.pone.0269035 (PMC9870120; doi:10.1371/journal.pone.0269035)
Supplement: S1 Data — (XLSX) [file pone.0269035.s001.xlsx]

## Sheet: Sheet1
County	Subcounty	Farmer's Gender	Age/years	Education level	Tomato growing experience/years	Farm size/ha	Farm size under tomato/ha	Variety 1	Why chosen	Variety 2	Why chosen	Variety 3	Why chosen	No of seasons a year	Tomato yield (tonnes/ha)	EB yield loss rank	Production system	Irrigation mthd	Intercrop 1	intercrop	Neighbour 1	neighbour crops	Waiting pd after harvest	Disease1	Estd yield loss	Disease 2	Estd yield loss	Disease 3	Estd yield loss	Disease 4	Estd yield loss	Disease5	Estd yield loss	Pest1	Estd yield loss	Pest 2	Estd yield loss	Pest 3	Estd yield loss	Pest4	Estd yield loss	Pest 5	Estd yield loss	Management practise1	Eff	Mgt prac2	Eff	Mgr prac3	Eff
Kirinyaga	Mwea east	Male	37	Tertiary	3	0.25	0.10125	Terminator	High yielding					2	0.72	3	Open field	Furrow	Maize		Maize	Sugarcane	3 months	EB	Medium	LB	Medium	FW	Low	BW	Low	TCMV	Low	Thrips	High	Mites	high	Tuta	high	whiteflies	medium			Cultural	Low	chemical	High
Kirinyaga	Mwea east	Male	42	Tertiary	20	2	0.81	Terminator	High yielding					3	6	3	Open field	Furrow	Maize		Maize		1 month	EB	Medium	LB	Medium	BW	Low					Tuta	Very high	Thrips	Very high	Mites	high					Cultural	Low	chemical	High
Kirinyaga	Mwea east	Male	44	Secondary	3	5	2.025	Ansal	Big fruit size					3	16	3	Open field	Furrow	Maize		Capsicum		1 month	EB	High	LB	High	BW	Low	TCMV	Low	RKN	Low	Armyworm	Medium	Caterpillar	Medium	Tuta	Low	whiteflies	Low			Cultural	Low	chemical	Moderate
Kirinyaga	Mwea east	Male	38	Secondary	18	4	1.62	Rambo	Resistance to wilt					2	10	4	Open field	Furrow	None		Capsicum	Maize	2 month	EB	Very high	LB	High	PM	High					Thrips	Very high	Tuta	Very high	Mites	Low	Leaf miner	Low	Bollworm	Low	Cultural	Low	chemical	High	Physical	Low
Kirinyaga	Mwea east	Male	45	Primary	3	3	1.215	Safa F1	High yielding	Terminator	High yielding			3	10	2	Open field	Furrow	None		Banana	Miraa	6 month	EB	Medium	LB	Low	BW	Low	Leaf spot	Low			Thrips	High	Mites	high	Leaf miner	Low					Cultural	Low	chemical	High
Kirinyaga	Mwea east	Male	45	Secondary	10	5	2.025	Ansal	High yielding	Terminator	High yielding	Bawito F1	Quality fruits	3	14	3	Open field	Furrow	Maize		Maize		1 month	EB	High	LB	High	Leaf rust	Medium	BW	Low	TCMV	Low	Tuta	Low	Thrips	Low	Whiteflies	Low					Cultural	Low	chemical	High	Physical	Low
Kirinyaga	Mwea east	Male	40	Primary	15	45	18.225	Terminator	Resistance to wilt	Ansal	High yielding	Ranger	High yielding	2	120	4	Open field	Furrow	Maize		Maize		3 months	EB	Medium	LB	Medium	Leaf rust	Low	BW	Medium	TYLCV	Low	Tuta	Medium	Thrips	high	Whiteflies	Low					Cultural	Low	chemical	Moderate	Physical	Low
Kirinyaga	Mwea east	Female	35	Tertiary	2	10	4.05	Terminator	High yielding	Ansal	High yielding			1	30	3	Open field	Furrow	None		Maize	Sunflower	2 months	EB	Medium	LB	Medium	FW	Low	Anthracnose	Low	Leaf rust	Low	Tuta	Very high	Thrips	Very high	Whiteflies	High	Mites	High	Bollworm	Low	Cultural	Low	chemical	High
Kirinyaga	Mwea east	Male	30	Secondary	6	5	2.025	Funa	Cheap seedlings	Terminator	High yielding			3	8	4	Open field	Furrow	None		Maize		1 month	EB	Medium	LB	Medium	TCMV	Low	BW	Low			Thrips	High	Tuta	Medium	Caterpillar	Low	whiteflies	Low			Cultural	Low	chemical	High	Physical	Low
Kirinyaga	Mwea east	Male	45	Primary	4	0.5	0.2025	Terminator	High yielding					2	1.2	4	Open field	Furrow	French bean	Kales	Kales	Capsicum	1 month	EB	High	LB	High	BW	Low	FW	Low			Thrips	Very high	Tuta	high	Mites	Medium	whiteflies	Low			Cultural	Low	chemical	High
Kirinyaga	Mwea east	Male	28	Secondary	4	1	0.405	Ranger	High yielding					3	3	3	Open field	Furrow	Kales		Banana		3 months	EB	Very high	LB	High	DM	Low	PM	Low			Tuta	High	Thrips	Medium	Mites	Low					Cultural	Low	chemical	High	Physical	Low
Kirinyaga	Mwea east	Male	50	Secondary	15	5	2.025	Ansal	High yielding	Terminator	High yielding			3	16	3	Open field	Furrow	None		Maize	Banana	2 months	EB	Medium	LB	Medium	Leaf rust	Low	TCMV	Low	BW	Low	Tuta	Medium	Thrips	Medium	Whiteflies	Low					Cultural	Low	chemical	Moderate
Kirinyaga	Mwea east	Male	43	Primary	5	1.5	0.6075	Terminator	High yielding	Ansal	High yielding			3	6	2	Open field	Furrow	Maize		Maize	Kales	3 months	EB	Very high	LB	High	TCMV	Low	FW	Low	BW	Low	Tuta	High	Thrips	Medium	Mites	Low	whiteflies	Low			Cultural	Low	chemical	High
Kirinyaga	Mwea east	Female	47	Primary	10	3	1.215	Terminator	High yielding	Zara	Quality fruits			3	6	4	Open field	Furrow	Kales	Amaranth	Maize	Banana	3 months	EB	Medium	LB	Medium	BW	Low	TCMV	Low	RKN	Low	Tuta	Medium	Thrips	Medium	Whiteflies	Low					Cultural	Low	chemical	Moderate
Kirinyaga	Mwea east	Male	43	Primary	6	1	0.405	Zara F1	Resistance to wilt					3	4	1	Open field	Furrow	Maize		Kales	Banana	3 months	EB	High	LB	High	Leaf spot	Medium	BW	Low	TSWV	Low	Tuta	Very high	Thrips	high	Mites	medium					Cultural	Low	chemical	High
Kirinyaga	Mwea east	Male	41	Secondary	6	2	0.81	Terminator	High yielding					3	5	4	Open field	Furrow	None		Irish	Maize	2 months	EB	High	LB	High	BW	Low	Leaf spot	Low	Antracnose	Low	Thrips	high	Tuta	high	Leaf miner	Low	Whiteflies	Low			Cultural	Low	chemical	Moderate	Physical	Low
Kirinyaga	Mwea east	Female	39	Secondary	7	5	2.025	Zara F1	Quality fruits	Ansal	High yielding	Terminator	High yielding	2	4.8	4	Open field	Furrow	None		Frenchbean	Banana	3 months	EB	High	LB	High	BW	High	FW	Low	TCMV	Low	Mites	high	Thrips	Medium	whiteflies	Low	Bollworm	Low			Cultural	Low	chemical	Moderate	Physical	Low
Kirinyaga	Mwea east	Male	47	Primary	15	10	4.05	Rambo	High yielding	Terminator	High yielding	Zara F1	Resistance	3	32	3	Open field	Furrow	Maize	Kales	Capsicum		3 months	EB	Medium	LB	Medium	FW	Low	BW	Low	TSWV	Low	Mites	high	Thrips	high	Caterpillar	Low	Tuta	Medium			Cultural	Low	chemical	High
Kirinyaga	Mwea east	Female	35	Secondary	15	10	4.05	Terminator	High yielding					3	10	4	Open field	Furrow	None		Maize		3 months	EB	Medium	LB	Medium	TCMV	Low	BW	Medium			Tuta	Low	Whiteflies	Low	Bollworm	Low					Cultural	Low	chemical	Moderate	Physical	Low
Kirinyaga	Mwea east	Male	35	Secondary	10	1	0.405	Kilele	High yielding					2	4	1	Open field	Furrow	None		Frenchbean	Maize	3 months	EB	Very high	LB	High	BW	Low					Tuta	Very high	Thrips	Medium	Mites	Medium					Cultural	Low	chemical	High
Kirinyaga	Mwea east	Male	40	Primary	5	3	1.215	Zara F1	Quality fruits					3	8	2	Open field	Furrow	None		Banana	Maize	3 months	EB	Medium	LB	Low	BW	Low	RKN	Low			Tuta	High	Whiteflies	Low	Thrips	Low					Cultural	Low	chemical	Moderate
Kirinyaga	Mwea east	Male	27	Secondary	3	2	0.81	Terminator	High yielding					2	1.6	4	Open field	Furrow	None		Maize		2 month	EB	High	LB	Medium	BW	Low	FW	Low	Antracnose	Low	Tuta	Medium	Thrips	Medium	Whiteflies	Low					Cultural	Low	chemical	Moderate
Kirinyaga	Mwea east	Male	50	Tertiary	20	35	14.175	Bawito	Tolerant to wilt	Big rock	High yielding	DRD 8551 F1	High yielding	3	90	3	Open field	Furrow	None		Frenchbean	Maize	3 months	EB	High	LB	Medium	BW	Low	Leaf spot	Medium			Thrips	Medium	Mites	Low	Bollworm	Low	Tuta	medium			Cultural	Low	chemical	Moderate	Physical	Low
Kirinyaga	Mwea east	Male	32	Primary	10	30	12.15	Star 9082 F1	High yielding	Big rock	Resistance to wilt			3	60	4	Open field	Furrow	None		Tomato	Maize	2 month	EB	High	LB	Low	Leaf spot	Low	BW	Low			Tuta	high	Mites	Medium	Thrips	medium					Cultural	Low	chemical	High	Physical	Low
Kirinyaga	Mwea east	Male	38	Secondary	15	4	1.62	Terminator	High yielding					3	11	3	Open field	Furrow	Maize		Maize		3 months	EB	High	LB	High	PM	Low	BW	Low	Antracnose	Low	Tuta	Medium	Caterpillar	Medium	Mites	Medium	Thrips	medium			Cultural	Low	chemical	High
Kirinyaga	Mwea east	Male	42	Primary	12	5	2.025	Ansal	Quality fruits					2	20	2	Open field	Furrow	None		Maize		3 months	EB	Very high	LB	High	DM	Medium	BW	Low			Tuta	High	Thrips	high	Mites	Medium					Cultural	Low	chemical	Moderate	Physical	Low
Kirinyaga	Mwea east	Female	42	Primary	5	2	0.81	Terminator	High yielding	Zara	Resistance to wilt			3	6	2	Open field	Furrow	None		Tomato	Maize	1 month	EB	Medium	LB	Low	Leaf spot	Low	TCMV	Low			Tuta	High	Thrips	Medium	Caterpillar	Low	whiteflies	Low			Cultural	Low	chemical	Moderate	Physical	Low
Kirinyaga	Mwea east	Male	36	Secondary	4	2	0.81	Kilele	High yielding					1	7	2	Open field	Furrow	None		Irish potato	Maize	3 months	EB	High	LB	Medium	BW	Medium	TCMV	Low	TYLCV	Low	Tuta	high	Whiteflies	Low	Caterpillars	Low					Cultural	Low	chemical	Moderate
Kirinyaga	Mwea east	Male	50	Tertiary	10	3	1.215	Terminator	High yielding	Zara	Resistance to wilt			3	8	2	Open field	Furrow	Maize		Maize	Sugarcane	6 months	EB	Very high	LB	High	BW	Low	Anthracnose	Low	BW	Low	Tuta	Medium	Thrips	Low	Fall armyworm	Low					Cultural	Low	chemical	High
Kirinyaga	Mwea east	Male	40	Primary	10	10	4.05	Terminator	Resistance to wilt					3	32	2	Open field	Furrow	None		Irish potato	Amaranth	3 months	EB	High	LB	High	BW	Low	TCMV	Low			Tuta	High	Bollworms	Medium	Thrips	Medium	whiteflies	medium			Cultural	Low	chemical	Moderate	Physical	Low
Kirinyaga	Mwea east	Male	39	Tertiary	5	4	1.62	Terminator	High yielding	Rambo				3	12	2	Open field	Furrow	Kales		Maize	Rice	2 month	EB	High	LB	Medium	PM	Medium	Anthracnose	Low	RKN	Low	Thrips	Medium	Mites	Medium	Caterpillars	Medium	Tuta	medium			Cultural	Low	chemical	High
Kirinyaga	Mwea east	Male	40	Secondary	15	9	3.645	Terminator	Envtal tolerance					3	36	1	Open field	Furrow	Maize		Tomato		1 month	EB	High	LB	Medium	FW	Low	PM	Low	DM	Low	Tuta	Medium	Bollworms	Low	Mites	Low	whiteflies	Low			Cultural	Low	chemical	High
Kirinyaga	Mwea east	Male	50	Primary	30	7	2.835	Terminator	High yielding	Ranger	High yielding	Ansal	High yielding	3	20	2	Open field	Furrow	None		Tomato		1 month	EB	High	LB	High	BW	Medium	TCMV	Low			Thrips	Medium	Caterpillar	Medium							Cultural	Low	chemical	High
Kirinyaga	Mwea east	Female	42	Secondary	8	3	1.215	Zara F1	Quality fruits					3	8	2	Open field	Furrow	Maize		Rice		1 month	EB	High	LB	High	BW	Low					Mites	Low	Thrips	Low							Cultural	Low	chemical	Moderate
Kirinyaga	Mwea east	Female	52	Primary	20	6	2.43	Terminator	High yielding	Rambo	Quality fruits			3	20	2	Open field	Furrow	None		Maize		6 month	EB	Very high	LB	High	BW	Low	Anthracnose	Low			Tuta	High	Thrips	Medium	Mites	Medium	whiteflies	Low			Cultural	Low	chemical	High
Kirinyaga	Mwea east	Male	32	Primary	5	1	0.405	Ranger	High yielding					3	3	2	Open field	Furrow	Maize		Maize		3 months	EB	Very high	LB	High	BW	Low	TYLCV	Low			Whiteflies	Very high	Tuta	Very high							Cultural	Low	chemical	High
Kirinyaga	Mwea east	Male	46	Secondary	20	1.25	0.50625	Ranger	High yielding					2	5	2	Open field	Furrow	Maize		Sunflower	Banana	3 months	EB	Very high	LB	High	Leaf spot	Low	BW	Low			Tuta	High	Thrips	high	Mites	Low	whiteflies	High			Cultural	Low	chemical	Moderate
Kirinyaga	Mwea east	Male	37	Tertiary	10	1	0.405	Ansal	High yielding					3	4	1	Open field	Furrow	None		Maize		1 month	EB	High	LB	High	Anthracnose	Low	BW	Low			Tuta	High	Mites	Low	Thrips	Low					Cultural	Low	chemical	High	Physical	Low
Kirinyaga	Mwea east	Male	40	Primary	5	3	1.215	Zara F1	Quality fruits					3	8	2	Open field	Furrow	None		Banana	Maize	3 months	EB	Medium	LB	Low	BW	Low	RKN	Low			Tuta	High	Whiteflies	Low	Thrips	Low					Cultural	Low	chemical	Moderate
Kirinyaga	Mwea east	Male	28	Secondary	3	2	0.81	Terminator	High yielding					2	7	2	Open field	Furrow	None		Maize		2 month	EB	High	LB	Medium	BW	Low	FW	Low	Antracnose	Low	Tuta	Medium	Thrips	Medium	Whiteflies	Low					Cultural	Low	chemical	Moderate
Kirinyaga	Mwea east	Male	51	Tertiary	20	35	14.175	Bawito	Tolerant to wilt	Big rock	High yielding	Ansal	High yielding	3	85	4	Open field	Furrow	None		Frenchbean	Maize	3 months	EB	High	LB	Medium	BW	Low	Leaf spot	Medium			Thrips	Medium	Mites	Low	Bollworm	Low	Tuta	medium			Cultural	Low	chemical	Moderate	Physical	Low
Kirinyaga	Mwea east	Male	31	Primary	10	30	12.15	Star 9082 F1	High yielding	Big rock	Resistance to wilt			3	90	2	Open field	Furrow	None		Tomato	Maize	2 month	EB	High	LB	Low	Leaf spot	Low	BW	Low			Tuta	high	Mites	Medium	Thrips	medium					Cultural	Low	chemical	High	Physical	Low
Kirinyaga	Mwea east	Male	38	Secondary	15	4	1.62	Terminator	High yielding					2	10	4	Open field	Furrow	Maize		Maize		3 months	EB	High	LB	High	PM	Low	BW	Low	Antracnose	Low	Tuta	Medium	Caterpillar	Medium	Mites	Medium	Thrips	medium			Cultural	Low	chemical	High
Kirinyaga	Mwea east	Female	34	Secondary	15	10	4.05	Terminator	High yielding					3	36	2	Open field	Furrow	None		Maize		3 months	EB	Medium	LB	Medium	TCMV	Low	BW	Medium			Tuta	Low	Whiteflies	Low	Bollworm	Low					Cultural	Low	chemical	Moderate	Physical	Low
Kirinyaga	Mwea east	Male	35	Secondary	10	1	0.405	Kilele	High yielding					2	3	2	Open field	Furrow	None		Frenchbean	Maize	3 months	EB	Very high	LB	High	BW	Low					Tuta	Very high	Thrips	Medium	Mites	Medium					Cultural	Low	chemical	High
Kirinyaga	Mwea east	Male	40	Primary	5	3	1.215	Zara F1	Quality fruits					3	8	3	Open field	Furrow	None		Banana	Maize	3 months	EB	Medium	LB	Low	BW	Low	RKN	Low			Tuta	High	Whiteflies	Low	Thrips	Low					Cultural	Low	chemical	Moderate
Kirinyaga	Mwea east	Male	38	Secondary	15	4	1.62	Terminator	High yielding					2	12	3	Open field	Furrow	Maize		Maize		3 months	EB	High	LB	High	PM	Low	BW	Low	Antracnose	Low	Tuta	Medium	Caterpillar	Medium	Mites	Medium	Thrips	medium			Cultural	Low	chemical	High
Kirinyaga	Mwea east	Male	42	Primary	12	5	2.025	Ansal	Quality fruits					3	20	3	Open field	Furrow	None		Maize		3 months	EB	Very high	LB	High	DM	Medium	BW	Low			Tuta	High	Thrips	high	Mites	Medium					Cultural	Low	chemical	Moderate	Physical	Low
Kirinyaga	Mwea east	Male	26	Secondary	3	2	0.81	Terminator	High yielding					3	4.8	4	Open field	Furrow	None		Maize		2 month	EB	High	LB	Medium	BW	Low	FW	Low	Antracnose	Low	Tuta	Medium	Thrips	Medium	Whiteflies	Low					Cultural	Low	chemical	Moderate
Kirinyaga	Mwea east	Male	50	Tertiary	20	35	14.175	Bawito	Tolerant to wilt	Big rock	High yielding	Terminator	High yielding	3	90	3	Open field	Furrow	None		Frenchbean	Maize	3 months	EB	High	LB	Medium	BW	Low	Leaf spot	Medium			Thrips	Medium	Mites	Low	Bollworm	Low	Tuta	medium			Cultural	Low	chemical	Moderate	Physical	Low
Kirinyaga	Mwea east	Male	32	Primary	10	30	12.15	Star 9082 F1	High yielding	Big rock	Resistance to wilt			3	120	3	Open field	Furrow	None		Tomato	Maize	2 month	EB	High	LB	Low	Leaf spot	Low	BW	Low			Tuta	high	Mites	Medium	Thrips	medium					Cultural	Low	chemical	High	Physical	Low
Kirinyaga	Mwea east	Male	40	Primary	5	3	1.215	Zara F1	Quality fruits					3	7.2	4	Open field	Furrow	None		Banana	Maize	3 months	EB	Medium	LB	Low	BW	Low	RKN	Low			Tuta	High	Whiteflies	Low	Thrips	Low					Cultural	Low	chemical	Moderate
Kirinyaga	Mwea east	Male	37	Secondary	3	2	0.81	Terminator	High yielding					3	5	4	Open field	Furrow	None		Maize		2 month	EB	High	LB	Medium	BW	Low	FW	Low	Antracnose	Low	Tuta	Medium	Thrips	Medium	Whiteflies	Low					Cultural	Low	chemical	Moderate
Kirinyaga	Mwea east	Male	52	Tertiary	20	35	14.175	Bawito	Tolerant to wilt	Big rock	High yielding	Ansal	High yielding	3	75	4	Open field	Furrow	None		Frenchbean	Maize	3 months	EB	High	LB	Medium	BW	Low	Leaf spot	Medium			Thrips	Medium	Mites	Low	Bollworm	Low	Tuta	medium			Cultural	Low	chemical	Moderate	Physical	Low
Kirinyaga	Mwea east	Male	31	Primary	10	30	12.15	Star 9082 F1	High yielding	Big rock	Resistance to wilt			3	80	3	Open field	Furrow	None		Tomato	Maize	2 month	EB	High	LB	Low	Leaf spot	Low	BW	Low			Tuta	high	Mites	Medium	Thrips	medium					Cultural	Low	chemical	High	Physical	Low
Kirinyaga	Mwea east	Male	38	Secondary	15	4	1.62	Terminator	High yielding					3	12	3	Open field	Furrow	Maize		Maize		3 months	EB	High	LB	High	PM	Low	BW	Low	Antracnose	Low	Tuta	Medium	Caterpillar	Medium	Mites	Medium	Thrips	medium			Cultural	Low	chemical	High
Kirinyaga	Mwea east	Female	37	Secondary	15	10	4.05	Terminator	High yielding					3	32	3	Open field	Furrow	None		Maize		3 months	EB	Medium	LB	Medium	TCMV	Low	BW	Medium			Tuta	Low	Whiteflies	Low	Bollworm	Low					Cultural	Low	chemical	Moderate	Physical	Low
Kirinyaga	Mwea east	Male	33	Secondary	10	1	0.405	Kilele	High yielding					2	3	3	Open field	Furrow	None		Frenchbean	Maize	3 months	EB	Very high	LB	High	BW	Low					Tuta	Very high	Thrips	Medium	Mites	Medium					Cultural	Low	chemical	High
Kiambu	Kabete	Male	35	Tertiary	5	3	1.215	Corazon F1	High yield	Eva F1	cheap seedlings			3	1	2	Greenhouse	Drip	None		Kales	Spinach	3 months	BW	Medium	EB	Low	LB	Low	PM	Medium			Tuta	Medium	Whiteflies	Low	Aphids	Low	Armyworm	Low			Cultural	Moderate	Physical	Low	Chemical	Moderate
Kiambu	Kabete	Male	38	Tertiary	20	5	2.025	Anna F1	High yield	Big rock	High yield	Zara F1	Quality fruits	3	10	1	Both	Drip	None		Kales	Blacknight shade	0 months	EB	Low	LB	Low	FW	Medium	BW	Low			Whiteflies	High	Tuta	Medium	Aphids	Low					Cultural	Low	Physical	Low	Chemical	Moderate
Kiambu	Kabete	Male	42	Secondary	7	10	4.05	Anna F1	High yield					2	12	2	Greenhouse	Drip	None				3 months	EB	Medium	LB	Low	BW	Low	PM	Medium			Whiteflies	Medium	Tuta	High	Thrips	Low					Cultural	Low	Physical	Moderate	Chemical	High
Kiambu	Kabete	Female	46	Secondary	8	0.5	0.2025	Corazon F1	Quality fruit	Nyota	Requires less water			1	2.3	1	Greenhouse	Drip	None		Tree tomato	Cucumber	4 months	BW	High	FW	High	EB	Low	LB	Low			Whiteflies	High	Mites	Medium	Tuta	High					Cultural	Low	Physical	Low	Chemical	Moderate
Kiambu	Kabete	Male	32	Tertiary	4	3	1.215	Anna F1	High yield	Zara F1	High yield			3	2.4	2	Greenhouse	Sprinkler	Cucumber	Capsicum	Maize	Kales	3 months	EB	Low	LB	Medium	BW	Low	DM	Low			Whiteflies	High	Tuta	Medium							Cultural	Low	Chemical	Moderate
Kiambu	Kabete	Male	40	Secondary	3	5	2.025	Anna F1	High yield					2	5	1	Greenhouse	Drip	Capsicum		None		0 months	EB	Low	LB	Low	BW	High	FW	Medium			Tuta	High	Whiteflies	Medium	Thrips	Low					Cultural	Low	Physical	Low	Chemical	Moderate
Kiambu	Kabete	Female	42	Secondary	5	1	0.405	Anna F1	High yield					2	4.5	1	Greenhouse	Drip	Cucumber		Capsicum		3 months	EB	Medium	LB	Low	BW	Medium	FW	Medium			Tuta	Medium	Whiteflies	Medium	Mites	Medium					Cultural	Moderate	Physical	Moderate	Chemical	Moderate
Kiambu	Kabete	Male	34	Tertiary	8	5	2.025	Anna F1	High yield	Bravo F1	Quality fruits	Chondo F1	High yield	2	12	2	Greenhouse	Drip	None		None		2 months	EB	Medium	PM	Medium	LB	Low	BW	Low			Tuta	High	Whiteflies	Medium	Mites	Low	Thrips	Low			Cultural	Low	Physical	Moderate	Chemical	Moderate
Kiambu	Kabete	Male	47	Primary	2	5	2.025	Chondo F1	High yield					3	8	1	Greenhouse	Drip	None		Kales		0 months	EB	Medium	LB	Medium	PM	Low	DM	Low			Tuta	High	Whiteflies	Medium	Caterpillar	Low					Cultural	Moderate	Physical	Moderate	Chemical	High
Kiambu	Kabete	Male	38	Tertiary	6	1	0.405	Anna F1	High yield					3	1.2	1	Greenhouse	Drip	None		None		0 months	BW	High	EB	Medium	LB	Low	PM	Low			Tuta	Very high	Whiteflies	Medium	Thrips	Low					Cultural	Moderate	Physical	Low	Chemical	Moderate
Kiambu	Kabete	Male	71	Tertiary	10	0.5	0.2025	Pamela F1	Quality fruit					1	1.2	1	Greenhouse	Drip	None		Irish pot	Kales	4 months	EB	Medium	LB	Medium	BW	Medium	PM	Low	Leaf spot	Low	Tuta	High	Whiteflies	Low	Thrips	Low					Cultural	Moderate	Physical	Moderate	Chemical	Moderate
Kiambu	Kabete	Male	35	Tertiary	4	0.5	0.2025	Rio grande	High yield	Onyx	High yield			1	2	2	Greenhouse	Sprinkler	None		Kales	Cucumber	4 months	EB	Medium	LB	Medium	BW	Low					Aphids	High	Whiteflies	Low	Thrips	High					Cultural	Moderate	Physical	Low	Chemical	High
Kiambu	Kabete	Female	32	Primary	5	5	2.025	Anna F1	High yield	Corazon F1	Quality fruits			3	4	2	Openfield	Drip	None		Kales		2 months	EB	High	LB	Medium	BW	Medium	Leaf spot	Low			Tuta	Medium	Whiteflies	Medium	Caterpillar	Low					Cultural	Low	Physical	Low	Chemical	Moderate
Kiambu	Kabete	Male	50	Secondary	4	5	2.025	Anna F1	High yielding	Zara F1	High yielding			3	5	1	Open field	Drip	None		Kales	Banana	2 months	EB	Medium	LB	Medium	Leaf rust	Low	TCMV	Low	BW	Low	Tuta	Medium	Thrips	Medium	Whiteflies	Low					Cultural	Low	chemical	Moderate	Physical	Moderate
Kiambu	Kabete	Male	43	Primary	5	1.5	0.6075	Anna F1	High yielding	Ansal	High yielding			2	3	1	Open field	Drip	None		Irish pot	Kales	3 months	EB	Medium	LB	Low	TCMV	Low	FW	Low	BW	Low	Tuta	High	Thrips	Medium	Mites	Low	whiteflies	Low			Cultural	Low	chemical	High	Physical	Low
Kiambu	Kabete	Female	47	Primary	4	3	1.215	Anna F1	High yielding	Zara F1	Quality fruits			2	2.4	1	Greenhouse	Drip	Capsicum		Irish pot		3 months	EB	Medium	LB	Medium	BW	Low	TCMV	Low	RKN	Low	Tuta	Medium	Thrips	Medium	Whiteflies	Low					Cultural	Low	chemical	Moderate	Physical	Low
Kiambu	Kabete	Male	43	Primary	6	1	0.405	Zara F1	Resistance to wilt					3	3	1	Greenhouse	Drip	None		Kales		3 months	EB	Low	LB	Medium	Leaf spot	Medium	BW	Low	TSWV	Low	Tuta	Very high	Thrips	high	Mites	medium					Cultural	Low	chemical	High	Physical	Moderate
Kiambu	Kabete	Male	41	Secondary	6	2	0.81	Anna F1	High yielding					3	3	2	Open field	Drip	None		Irish	Maize	2 months	EB	Low	LB	Medium	BW	Low	Leaf spot	Low	Antracnose	Low	Thrips	high	Tuta	high	Leaf miner	Low	Whiteflies	Low			Cultural	Low	chemical	Moderate	Physical	Low
Kiambu	Kabete	Female	39	Secondary	7	5	2.025	Zara F1	Quality fruits	Corazon F1	High yielding	Chondo F1	High yielding	3	20	1	Greenhouse	Sprinkler	None		Frenchbean	Banana	3 months	EB	Medium	LB	Medium	BW	High	FW	Low	TCMV	Low	Mites	high	Thrips	Medium	whiteflies	Low	Bollworm	Low			Cultural	Low	chemical	Moderate	Physical	Low
Kiambu	Kabete	Male	47	Primary	8	5	2.025	Rio grande	High yielding	Big rock	High yielding	Zara F1	Resistance	3	24	1	Open field	Drip	None	Kales	Capsicum		3 months	EB	Medium	LB	Medium	FW	Low	BW	Low	TSWV	Low	Mites	high	Thrips	high	Caterpillar	Low	Tuta	Medium			Cultural	Low	chemical	High	Physical	Moderate
Kiambu	Kabete	Female	35	Secondary	7	4	1.62	Anna F1	High yielding					3	12	1	Greenhouse	Drip	None		Maize		3 months	EB	Medium	LB	Medium	TCMV	Low	BW	Medium			Tuta	Low	Whiteflies	Low	Bollworm	Low					Cultural	Low	chemical	Moderate	Physical	Low
Kiambu	Kabete	Male	36	Secondary	4	2	0.81	Kilele	High yielding					1	6	1	Open field	Drip	None		Irish potato	Maize	3 months	EB	High	LB	Medium	BW	Medium	TCMV	Low	TYLCV	Low	Tuta	high	Whiteflies	Low	Caterpillars	Low					Cultural	Low	chemical	Moderate	Physical	Moderate
Kiambu	Kabete	Male	50	Tertiary	10	3	1.215	Anna F1	High yielding	Zara	Resistance to wilt			1	10	3	Open field	Drip	Maize		Maize	Sugarcane	6 months	EB	Very high	LB	High	BW	Low	Anthracnose	Low	BW	Low	Tuta	Medium	Thrips	Low	Fall armyworm	Low					Cultural	Low	chemical	High	Physical	Moderate
Kiambu	Kabete	Male	40	Primary	12	10	4.05	Anna F1	Resistance to wilt					2	12	1	Open field	Drip	None		Irish potato	Amaranth	3 months	EB	Low	LB	High	BW	Low	TCMV	Low			Tuta	High	Bollworms	Medium	Thrips	Medium	whiteflies	medium			Cultural	Low	chemical	Moderate	Physical	Low
Kiambu	Kabete	Male	39	Tertiary	5	4	1.62	Anna F1	High yielding	Corazon F1				3	6	1	Open field	Drip	Kales		Maize	Rice	2 month	EB	Low	LB	Medium	PM	Medium	Anthracnose	Low	RKN	Low	Tuta	Low	Mites	Medium	Caterpillars	Medium	Tuta	medium			Cultural	Low	chemical	High	Physical	Moderate
Kiambu	Kabete	Male	40	Secondary	15	4	1.62	Anna F1	High yielding					2	12	2	Open field	Sprinkler	None		Tomato		1 month	EB	Medium	LB	Medium	FW	Low	PM	Low	DM	Low	Tuta	Low	Bollworms	Low	Mites	Low	whiteflies	Low			Cultural	Low	chemical	High	Physical	Moderate
Kiambu	Kabete	Male	50	Primary	15	7	2.835	Anna F1	High yielding	Corazon F1	High yielding			3	4	2	Open field	Drip	None		Tomato		1 month	EB	Low	LB	Low	BW	Medium	TCMV	Low			Thrips	Low	Caterpillar	Medium							Cultural	Low	chemical	High	Physical	Moderate
Kiambu	Kabete	Female	43	Secondary	8	3	1.215	Zara F1	Quality fruits					2	16	1	Open field	Drip	None		None		1 month	EB	Medium	LB	Low	BW	Low					Mites	Low	Thrips	Low	Tuta	Medium					Cultural	Low	chemical	Moderate	Physical	Moderate
Kiambu	Kabete	Female	55	Primary	20	6	2.43	Chondo F1	High yielding	Anna F1	Quality fruits			3	2.4	1	Open field	Drip	None		None		6 month	EB	Medium	LB	Low	BW	Low	Anthracnose	Low			Tuta	High	Thrips	Medium	Mites	Medium	whiteflies	Low			Cultural	Low	chemical	High	Physical	Moderate
Kiambu	Kabete	Male	30	Primary	5	1	0.405	Rio grande	High yielding					2	4.8	1	Open field	Drip	Maize		None		3 months	EB	Medium	LB	Low	BW	Low	TYLCV	Low			Whiteflies	High	Tuta	High							Cultural	Low	chemical	Moderate	Physical	Moderate
Kiambu	Kabete	Male	44	Secondary	4	1.25	0.50625	Rio grande	High yielding					3	5	1	Open field	Sprinkler	None		None		3 months	EB	Medium	LB	Medium	Leaf spot	Low	BW	Low			Tuta	High	Thrips	high	Mites	Low	whiteflies	High			Cultural	Low	chemical	Moderate	Physical	Moderate
Kiambu	Kabete	Male	38	Tertiary	8	1	0.405	Zara F1	High yielding					2	1.2	1	Open field	Drip	None		None		1 month	EB	Low	LB	Low	Anthracnose	Low	BW	Low			Tuta	High	Mites	Low	Thrips	Low					Cultural	Low	chemical	High	Physical	Low
Kiambu	Kabete	Male	42	Secondary	7	10	4.05	Anna F1	High yield					2	18	1	Greenhouse	Drip	None				3 months	EB	Medium	LB	Low	BW	Low	PM	Medium			Whiteflies	Medium	Tuta	High	Thrips	Low					Cultural	Low	Physical	Moderate	Chemical	High
Kiambu	Kabete	Female	46	Secondary	8	0.5	0.2025	Corazon F1	Quality fruit	Nyota	Requires less water			1	2.8	1	Greenhouse	Drip	None		Tree tomato	Cucumber	4 months	BW	High	FW	High	EB	Low	LB	Low			Whiteflies	High	Mites	Medium	Tuta	High					Cultural	Low	Physical	Low	Chemical	Moderate
Kiambu	Kabete	Male	32	Tertiary	4	3	1.215	Anna F1	High yield	Zara F1	High yield			1	2.4	1	Greenhouse	Sprinkler	Cucumber	Capsicum	Maize	Kales	3 months	EB	Low	LB	Medium	BW	Low	DM	Low			Whiteflies	High	Tuta	Medium							Cultural	Low	Chemical	Moderate
Kiambu	Kabete	Male	50	Tertiary	10	3	1.215	Terminator	High yielding	Zara	Resistance to wilt			3	8	2	Open field	Furrow	Maize		Maize	Sugarcane	6 months	EB	Very high	LB	High	BW	Low	Anthracnose	Low	BW	Low	Tuta	Medium	Thrips	Low	Fall armyworm	Low					Cultural	Low	chemical	High
Kiambu	Kabete	Male	40	Primary	10	10	4.05	Terminator	Resistance to wilt					3	32	2	Open field	Furrow	None		Irish potato	Amaranth	3 months	EB	High	LB	High	BW	Low	TCMV	Low			Tuta	High	Bollworms	Medium	Thrips	Medium	whiteflies	medium			Cultural	Low	chemical	Moderate	Physical	Low
Kiambu	Kabete	Male	39	Tertiary	5	4	1.62	Terminator	High yielding	Rambo				3	12	2	Open field	Furrow	Kales		Maize	Rice	2 month	EB	High	LB	Medium	PM	Medium	Anthracnose	Low	RKN	Low	Thrips	Medium	Mites	Medium	Caterpillars	Medium	Tuta	medium			Cultural	Low	chemical	High
Kiambu	Kabete	Male	40	Secondary	15	9	3.645	Terminator	Envtal tolerance					3	36	1	Open field	Furrow	Maize		Tomato		1 month	EB	High	LB	Medium	FW	Low	PM	Low	DM	Low	Tuta	Medium	Bollworms	Low	Mites	Low	whiteflies	Low			Cultural	Low	chemical	High
Kiambu	Kabete	Male	50	Primary	30	7	2.835	Terminator	High yielding	Ranger	High yielding	Ansal	High yielding	3	20	2	Open field	Furrow	None		Tomato		1 month	EB	High	LB	High	BW	Medium	TCMV	Low			Thrips	Medium	Caterpillar	Medium							Cultural	Low	chemical	High
Kajiado	Oloitokitok	Male	37	Primary	5	4	1.6188	Big rock	High yield	Similaw	High yielding			3	12	2	Open field	Furrow	Maize		Beans		2 months	EB	Low	LB	Low							Tuta	Very high	Cutworms	Low	Thrips	Medium					Chemical	Moderate
Kajiado	Oloitokitok	Male	38	Secondary	2	6	2.4282	Big rock						2	18	2	Open field	Furrow	Maize		Maize		3 months	Leaf spot	Medium	EB	Medium	TYLCV	Medium					Tuta	Very high	Whiteflies	Medium	Spidermites	Low					Chemical	Moderate
Kajiado	Oloitokitok	Male	42	Primary	5	17	6.8799	DRD F1	High yield, Quality fruit					3	20	2	Open field	Furrow	None		None		3 months	EB	Medium	LB	Medium	TYLCV	Medium					Tuta	Very high	Bollworms	Low	Cutworms	Medium					Chemical	Moderate
Kajiado	Oloitokitok	Male	40	Primary	8	10	4.047	DRD F1	High yield					2	24	4	Open field	Furrow	None		Potato		2 months	EB	Medium	LB	Low							Tuta	Very high	Whiteflies	Medium							Chemical	Moderate
Kajiado	Oloitokitok	Male	38	Secondary	3	10	4.047	DRD F1	High yield	Kipato	High yielding			3	30	2	Open field	Furrow	None		Sorghum		1 month	EB	Low	Leaf spot	Low							Tuta	Very high	Whiteflies	Low	Thrips	Low					Chemical	High
Kajiado	Oloitokitok	Male	36	Primary	15	15	6.0705	Shanti F1	Tolerant to water stress					2	20	2	Open field	Furrow	None		Beans		2 months	EB	Low	Leaf spot	Low	LB	Low					Tuta	Very high	Cutworms	Medium	Spidermites	Low					Chemical	High
Kajiado	Oloitokitok	Male	35	Primary	35	2	0.8094	Shanti F1	High yield	Asilla	High yielding			3	7	2	Open field	Furrow	None		Maize		2 months	EB	Low	LB	Low	Leaf spot	Low					Tuta	Very high	Spidermites	Low	Whiteflies	Medium					Chemical	Moderate
Kajiado	Oloitokitok	Male	28	Secondary	4	1	0.4047	DRD F1	High yield					3	3	2	Open field	Furrow	Kales		Maize	Beans	4 months	LB	Low									Tuta	Very high	Spidermites	Low	Melon fly	Low	Thrips	Low			Chemical	Moderate	Cultural	Moderate
Kajiado	Oloitokitok	Male	47	Secondary	10	3	1.2141	Shanti F1	High yield, Quality fruit	DRD F1	Long harvesting pd			2	2.4	4	Open field	Furrow	Beans	watermelon	Maize	Sorghum	3 months	EB	High	Anthracnose	Low	Leafspots	Low					Tuta	Very high	Melon fly	Very high	Spidermites	High	Cutworm	Low			Chemical	High	Cultural	Moderate
Kajiado	Oloitokitok	Male	32	Primary	3	3	1.2141	Elerai	tolerance to salty soil					3	6	4	Open field	Furrow	None		Watermelon		2 months	LB	Medium	EB	Low	BW	High	Leaf spot	Medium			Tuta	Very high	Spidermites	Medium	Kikwale	Low					Chemical	Moderate
Kajiado	Oloitokitok	Male	87	Primary	40	10	4.047	DRD F1	High yield					3	2.4	4	Open field	Drip	Greenpepper	Beans	Maize	Beans	1 month	LB	Medium	TYLCV	Low							Tuta	Very high	Spidermites	Medium	Whiteflies	Medium					Chemical	Moderate
Kajiado	Oloitokitok	Male	38	Primary	7	10	4.047	Shanti F1	Tolerant to water stress	Bigrock	High yielding			3	32	3	Open field	Furrow	Maize	Beans	Maize		1 month	FW	Medium	Leaf spot	Medium	TYLCV	Medium					Tuta	Very high	Spidermites	High	Melon fly	Medium					Chemical	Moderate
Kajiado	Oloitokitok	Male	35	Tertiary	4	4	1.6188	DRD F1	Resist diseases	Asilla	High yielding	Big rock	Quality fruits	3	12	3	Open field	Watering can	None		Greenpepper		1 month	TYLCV	Medium	EB	Low	LB	Low					Tuta	Very high	Whiteflies	Medium							Chemical	High
Kajiado	Oloitokitok	Male	30	Secondary	12	7	2.8329	Big rock	High yield, Quality fruit	DRD F1	High yielding	Asilla	High yield	3	12	4	Open field	Furrow	None		Maize	Kales	2 months	EB	Low	LB	Low							Tuta	Very high	Whiteflies	Low	Spidermites	Low					Chemical	Moderate
Kajiado	Oloitokitok	Male	48	Primary	27	15	6.0705	DRD F1	High yield	Bigrock	High yielding	Asilla	High yield	3	24	3	Open field	Furrow	Beans		Banana	Maize	3 months	EB	Medium	LB	Medium	BW	Low					Tuta	Very high	Whiteflies	Medium	Thrips	Medium					Chemical	Moderate
Kajiado	Oloitokitok	Male	42	Primary	7	4	1.6188	Shanti F1	High yield	DRD F1	Long harvesting pd	TrippleStar	High yield	3	10	4	Open field	Furrow	None		Maize		1 month	LB	High									Tuta	Very high	Melon fly	High	Spidermites	Low					Chemical	Moderate	Cultural	Moderate	Physical	Low
Kajiado	Oloitokitok	Male	40	Secondary	20	15	6.0705	DRD F1	Quality fruit	Asilla	High yielding	Big rock	Disease resistance, Long production	3	40	3	Open field	Furrow	Greenpepper		Cabbage	Onions	1 month	EB	High	LB	Low	TYLCV	Low					Tuta	Very high	Whiteflies	Low	Spidermites	Low					Chemical	Moderate
Kajiado	Oloitokitok	Male	47	Secondary	12	3	1.2141	Big rock	High yield	DRD F1	Quality fruits			3	10	2	Open field	Furrow	None		Greenpepper		3 months	EB	Low	LB	Low	FW	Low					Tuta	Very high	Whiteflies	Low	Thrips	Low					Chemical	High
Kajiado	Oloitokitok	Male	43	Secondary	3	10	4.047	Star 1965	High yield	Bigrock	Resistance to disease	DRD F1	High yield	2	32	2	Open field	Furrow	Beans	Sorghum	Maize		2 months	EB	Medium	LB	Low	TYLCV	Medium	Leaf spot	Medium	PM	Medium	Tuta	High	Spidermites	High	Thrips	High	Bollworms	Low	Whiteflies	High	Chemical	Moderate	Cultural	Moderate	Physical	Low
Kajiado	Oloitokitok	Male	33	Primary	5	2	0.8094	Shanti F1	High yield					2	2.4	4	Open field	Furrow	None		Maize	Kales	2 months	EB	Low	LB	Low							Tuta	Very high	Whiteflies	Low							Chemical	Moderate
Kajiado	Oloitokitok	Male	63	Secondary	30	10	4.047	Big rock	Quality fruit	Shanti	High yielding	Asilla	High yield	3	35	2	Open field	Furrow	None		Tomatoes	Maize	1 month	FW	Medium	EB	High	LB	High					Tuta	Very high	Spidermites	High							Chemical	Moderate
Kajiado	Oloitokitok	Male	41	Secondary	6	3	1.2141	Big rock	High yield					3	3.6	2	Open field	Furrow	Maize		Beans		2 months	TYLCV	Medium	FW	Medium	EB	Low					Tuta	Very high	Spidermites	High							Chemical	High
Kajiado	Oloitokitok	Male	30	Primary	10	10.5	4.24935	Bigrock	High yield	Shanti	Quality fruits			3	30	3	Open field	Furrow	None		Beans		2 months	EB	Medium	LB	Medium							Tuta	High	Spidermites	Low							Chemical	Moderate
Kajiado	Oloitokitok	Male	39	Secondary	5	2	0.8094	DRD F1	High yield					1	6.5	3	Open field	Furrow	Maize		Beans		2 months	EB	High	LB	Medium	Leaf spot	Medium					Tuta	High	Whiteflies	Low							Chemical	Moderate
Kajiado	Oloitokitok	Male	37	Secondary	9	2	0.8094	DRD F1	High yield					3	7	3	Open field	Furrow	Maize	Beans	Maize		3 months	LB	Medium	TYLCV	Medium							Tuta	Very high	Whiteflies	High	Thrips	Medium					Chemical	Moderate
Kajiado	Oloitokitok	Male	50	Tertiary	20	1.5	0.60705	Shanti F1	High yield					2	5	3	Open field	Furrow	None		Maize	Beans	2 months	Leaf spot	Medium	EB	Low	LB	Low					Tuta	Very high	Whiteflies	High							Chemical	Moderate
Kajiado	Oloitokitok	Male	35	Secondary	5	8	3.2376	DRD F1	High yield	Similaw	Quality fruits			3	18	3	Open field	Furrow	Maize		Beans		1 month	BW	Low	FW	Low							Tuta	Very high	Spidermites	High	Whiteflies	Low					Chemical	Moderate
Kajiado	Oloitokitok	Male	41	Primary	13	1	0.4047	Similaw	High yield					3	3	3	Open field	Watering can	Maize		Maize		1 month	EB	Low	LB	Low	BW	Medium					Tuta	Very high	Whiteflies	Low							Chemical	Moderate
Kajiado	Oloitokitok	Male	31	Tertiary	5	8	3.2376	DRD F1	High yield					2	18	4	Open field	Furrow	Onions		Maize		3 months	TYLCV	Medium	BW	Medium	FW	Medium					Tuta	Very high	Whiteflies	Medium							Chemical	High
Kajiado	Oloitokitok	Male	36	Tertiary	3	3	1.2141	Big rock	High yield	Nyota F1	Quality fruits			2	6.6	2	Open field	Furrow	None		Maize		2 months	EB	Low	LB	Low	TYLCV	Medium					Tuta	Very high	Spidermites	Medium	Thrips	Low					Chemical	Moderate
Kajiado	Oloitokitok	Male	38	Tertiary	5	8	3.2376	Similaw	High yield					3	20	4	Open field	Furrow	Maize		Maize		2 months	LB	Low	Leaf spot	Low							Tuta	High	Whiteflies	Low							Chemical	Moderate
Kajiado	Oloitokitok	Male	35	Secondary	2	1	0.4047	Big rock	High yield, Quality fruit					3	1.2	4	Open field	Watering can	None		Maize		2 months	LB	Low	Leaf spot	Low	BW	Low					Tuta	Very high	Spidermites	Low							Chemical	Moderate
Kajiado	Oloitokitok	Male	28	Primary	6	3	1.2141	Shanti F1	High yield	Bigrock	Quality fruits			3	7.5	4	Open field	Furrow	None		Maize		2 months	Leaf spot	Medium	BW	Low	FW	Low					Tuta	High	Spidermites	Low	Whiteflies	Low					Chemical	Moderate
Kajiado	Oloitokitok	Male	42	Primary	8	4	1.6188	Similaw	Tolerant to water stress					3	8	4	Open field	Watering can	None		Maize		2 months	TYLCV	Medium	EB	Low	LB	Medium					Tuta	High	Whiteflies	Medium							Chemical	High
Kajiado	Oloitokitok	Male	32	Secondary	3	2	0.8094	DRD F1	Disease resistant					2	4.2	4	Open field	Furrow	Spinach	Cabbage	Maize	Greenpepper	2 months	BW	Low	FW	Low	TYLCV	Medium					Tuta	High	Spidermites	High	Whiteflies	Low					Chemical	High
Kajiado	Oloitokitok	Male	37	Secondary	1	1	0.4047	Big rock	Quality fruit					3	2.4	4	Open field	Furrow	Beans		Maize		1 month	BW	Low	FW	Low	LB	Medium					Tuta	Very high	Spidermites	High	Thrips	Low					Chemical	Moderate
Kajiado	Oloitokitok	Male	41	Primary	20	1	0.4047	DRD F1	Quality fruit					3	3	3	Open field	Furrow	Beans		Maize		1 month	EB	Low	LB	Low	TYLCV	Low					Tuta	Very high	Thrips	Low	Spidermites	Low					Chemical	Moderate
Kajiado	Oloitokitok	Male	39	Secondary	12	1	0.4047	Big rock	High yield, Quality fruit	Shanti F1	Quality fruits	Similaw	High yield	3	12	4	Open field	Furrow	Beans		Maize		1 month	EB	Medium	LB	Medium	BW	Low					Tuta	Very high	Cutworms	Low	Spidermites	Low					Chemical	Moderate
Kajiado	Oloitokitok	Female	38	Primary	5	3	1.2141	DRD F1	Quality fruit					3	7	3	Open field	Furrow	Maize	Beans	Maize		1 month	EB	Medium	TYLCV	Medium	LB	Low	PM	Low			Tuta	Very high	Bollworms	Low	Spidermites	Low					Chemical	Moderate
Kajiado	Oloitokitok	Female	40	Primary	4	1	0.4047	Big rock	Quality fruit					2	2.4	2	Open field	Watering can	Maize		None		2 months	Leaf spot	Medium	LB	Medium	TYLCV	Medium					Tuta	Very high	Spidermites	Low	Whiteflies	Low					Chemical	Moderate
Kajiado	Oloitokitok	Male	37	Primary	5	4	1.6188	Big rock	High yield	Similaw	High yielding			3	12	3	Open field	Furrow	Maize		Beans		2 months	EB	Low	LB	Low							Tuta	Very high	Cutworms	Low	Thrips	Medium					Chemical	Moderate
Kajiado	Oloitokitok	Male	38	Secondary	2	6	2.4282	Big rock						3	16	3	Open field	Furrow	Maize		Maize		3 months	Leaf spot	Medium	EB	Medium	TYLCV	Medium					Tuta	Very high	Whiteflies	Medium	Spidermites	Low					Chemical	Moderate
Kajiado	Oloitokitok	Male	37	Primary	5	4	1.6188	Big rock	High yield	Similaw	High yielding			2	10	3	Open field	Furrow	Maize		Beans		2 months	EB	Low	LB	Low							Tuta	Very high	Cutworms	Low	Thrips	Medium					Chemical	Moderate
Kajiado	Oloitokitok	Male	38	Secondary	2	6	2.4282	Big rock						3	12	4	Open field	Furrow	Maize		Maize		3 months	Leaf spot	Medium	EB	Medium	TYLCV	Medium					Tuta	Very high	Whiteflies	Medium	Spidermites	Low					Chemical	Moderate
Kajiado	Oloitokitok	Female	42	Primary	8	4	1.6188	Similaw	Tolerant to water stress					3	8	4	Open field	Watering can	None		Maize		2 months	TYLCV	Medium	EB	Low	LB	Medium					Tuta	High	Whiteflies	Medium							Chemical	High
Kajiado	Oloitokitok	Male	32	Secondary	3	2	0.8094	DRD F1	Disease resistant					3	4.2	4	Open field	Furrow	Spinach	Cabbage	Maize	Greenpepper	2 months	BW	Low	FW	Low	TYLCV	Medium					Tuta	High	Spidermites	High	Whiteflies	Low					Chemical	High
Kajiado	Oloitokitok	Male	37	Secondary	1	1	0.4047	Big rock	Quality fruit					3	3.2	3	Open field	Furrow	Beans		Maize		1 month	BW	Low	FW	Low	LB	Medium					Tuta	Very high	Spidermites	High	Thrips	Low					Chemical	Moderate
Kajiado	Oloitokitok	Male	42	Primary	8	4	1.6188	Similaw	Tolerant to water stress					3	10	3	Open field	Watering can	None		Maize		2 months	TYLCV	Medium	EB	Low	LB	Medium					Tuta	High	Whiteflies	Medium							Chemical	High
Kajiado	Oloitokitok	Male	32	Secondary	3	2	0.8094	DRD F1	Disease resistant					2	5.4	3	Open field	Furrow	Spinach	Cabbage	Maize	Greenpepper	2 months	BW	Low	FW	Low	TYLCV	Medium					Tuta	High	Spidermites	High	Whiteflies	Low					Chemical	High
Kajiado	Oloitokitok	Male	37	Secondary	1	1	0.4047	Big rock	Quality fruit					3	2.4	4	Open field	Furrow	Beans		Maize		1 month	BW	Low	FW	Low	LB	Medium					Tuta	Very high	Spidermites	High	Thrips	Low					Chemical	Moderate
Kajiado	Oloitokitok	Male	28	Secondary	4	1	0.4047	DRD F1	High yield					3	3	3	Open field	Furrow	Kales		Maize	Beans	4 months	LB	Low									Tuta	Very high	Spidermites	Low	Melon fly	Low	Thrips	Low			Chemical	Moderate	Cultural	Moderate
Kajiado	Oloitokitok	Male	47	Secondary	10	3	1.2141	Shanti F1	High yield, Quality fruit	DRD F1	Long harvesting pd			2	3	3	Open field	Furrow	Beans	watermelon	Maize	Sorghum	3 months	EB	High	Anthracnose	Low	Leafspots	Low					Tuta	Very high	Melon fly	Very high	Spidermites	High	Cutworm	Low			Chemical	High	Cultural	Moderate
Kajiado	Oloitokitok	Male	32	Primary	3	3	1.2141	Elerai	tolerance to salty soil					2	10	3	Open field	Furrow	None		Watermelon		2 months	LB	Medium	EB	Low	BW	High	Leaf spot	Medium			Tuta	Very high	Spidermites	Medium	Kikwale	Low					Chemical	Moderate
Kajiado	Oloitokitok	Male	47	Primary	40	10	4.047	DRD F1	High yield					3	3.6	3	Open field	Drip	Greenpepper	Beans	Maize	Beans	1 month	LB	Medium	TYLCV	Low							Tuta	Very high	Spidermites	Medium	Whiteflies	Medium					Chemical	Moderate
Kajiado	Oloitokitok	Male	38	Primary	7	10	4.047	Shanti F1	Tolerant to water stress	Bigrock	High yielding			3	36	3	Open field	Furrow	Maize	Beans	Maize		1 month	FW	Medium	Leaf spot	Medium	TYLCV	Medium					Tuta	Very high	Spidermites	High	Melon fly	Medium					Chemical	Moderate
Kajiado	Oloitokitok	Male	35	Tertiary	4	4	1.6188	DRD F1	Resist diseases	Asilla	High yielding	Big rock	Quality fruits	3	10	4	Open field	Watering can	None		Greenpepper		1 month	TYLCV	Medium	EB	Low	LB	Low					Tuta	Very high	Whiteflies	Medium							Chemical	High
Kajiado	Oloitokitok	Female	30	Secondary	12	7	2.8329	Big rock	High yield, Quality fruit	DRD F1	High yielding	Asilla	High yield	2	15	4	Open field	Furrow	None		Maize	Kales	2 months	EB	Low	LB	Low							Tuta	Very high	Whiteflies	Low	Spidermites	Low					Chemical	Moderate
Kajiado	Oloitokitok	Male	42	Primary	5	17	6.8799	DRD F1	High yield, Quality fruit					2	20	3	Open field	Furrow	None		None		3 months	EB	Medium	LB	Medium	TYLCV	Medium					Tuta	Very high	Bollworms	Low	Cutworms	Medium					Chemical	Moderate
Kajiado	Oloitokitok	Male	40	Primary	8	10	4.047	DRD F1	High yield					3	30	3	Open field	Furrow	None		Potato		2 months	EB	Medium	LB	Low							Tuta	Very high	Whiteflies	Medium							Chemical	Moderate
Kajiado	Oloitokitok	Male	38	Secondary	3	10	4.047	DRD F1	High yield	Kipato	High yielding			2	24	4	Open field	Furrow	None		Sorghum		1 month	EB	Low	Leaf spot	Low							Tuta	Very high	Whiteflies	Low	Thrips	Low					Chemical	High
Kajiado	Oloitokitok	Male	36	Primary	15	15	6.0705	Shanti F1	Tolerant to water stress					3	24	3	Open field	Furrow	None		Beans		2 months	EB	Low	Leaf spot	Low	LB	Low					Tuta	Very high	Cutworms	Medium	Spidermites	Low					Chemical	High
Kajiado	Oloitokitok	Male	35	Primary	35	2	0.8094	Shanti F1	High yield	Asilla	High yielding			3	5	4	Open field	Furrow	None		Maize		2 months	EB	Low	LB	Low	Leaf spot	Low					Tuta	Very high	Spidermites	Low	Whiteflies	Medium					Chemical	Moderate
Kajiado	Oloitokitok	Male	28	Secondary	4	1	0.4047	DRD F1	High yield					3	3.6	2	Open field	Furrow	Kales		Maize	Beans	4 months	LB	Low									Tuta	Very high	Spidermites	Low	Melon fly	Low	Thrips	Low			Chemical	Moderate	Cultural	Moderate
Kajiado	Oloitokitok	Male	47	Secondary	10	3	1.2141	Shanti F1	High yield, Quality fruit	DRD F1	Long harvesting pd			2	3.2	2	Open field	Furrow	Beans	watermelon	Maize	Sorghum	3 months	EB	High	Anthracnose	Low	Leafspots	Low					Tuta	Very high	Melon fly	Very high	Spidermites	High	Cutworm	Low			Chemical	High	Cultural	Moderate
Kajiado	Oloitokitok	Male	32	Primary	3	3	1.2141	Elerai	tolerance to salty soil					2	10	2	Open field	Furrow	None		Watermelon		2 months	LB	Medium	EB	Low	BW	High	Leaf spot	Medium			Tuta	Very high	Spidermites	Medium	Kikwale	Low					Chemical	Moderate
Kajiado	Oloitokitok	Male	87	Primary	40	10	4.047	DRD F1	High yield					3	3	3	Open field	Drip	Greenpepper	Beans	Maize	Beans	1 month	LB	Medium	TYLCV	Low							Tuta	Very high	Spidermites	Medium	Whiteflies	Medium					Chemical	Moderate
Kajiado	Oloitokitok	Male	38	Primary	7	10	4.047	Shanti F1	Tolerant to water stress	Bigrock	High yielding			3	20	4	Open field	Furrow	Maize	Beans	Maize		1 month	FW	Medium	Leaf spot	Medium	TYLCV	Medium					Tuta	Very high	Spidermites	High	Melon fly	Medium					Chemical	Moderate
Kajiado	Oloitokitok	Male	35	Tertiary	4	4	1.6188	DRD F1	Resist diseases	Asilla	High yielding	Big rock	Quality fruits	3	10	4	Open field	Watering can	None		Greenpepper		1 month	TYLCV	Medium	EB	Low	LB	Low					Tuta	Very high	Whiteflies	Medium							Chemical	High
Kajiado	Oloitokitok	Male	30	Secondary	12	7	2.8329	Big rock	High yield, Quality fruit	DRD F1	High yielding	Asilla	High yield	2	10	4	Open field	Furrow	None		Maize	Kales	2 months	EB	Low	LB	Low							Tuta	Very high	Whiteflies	Low	Spidermites	Low					Chemical	Moderate
Kajiado	Oloitokitok	Male	48	Primary	27	15	6.0705	DRD F1	High yield	Bigrock	High yielding	Asilla	High yield	2	30	3	Open field	Furrow	Beans		Banana	Maize	3 months	EB	Medium	LB	Medium	BW	Low					Tuta	Very high	Whiteflies	Medium	Thrips	Medium					Chemical	Moderate
Kajiado	Oloitokitok	Male	42	Primary	7	4	1.6188	Shanti F1	High yield	DRD F1	Long harvesting pd	TrippleStar	High yield	3	10	4	Open field	Furrow	None		Maize		1 month	LB	High									Tuta	Very high	Melon fly	High	Spidermites	Low					Chemical	Moderate	Cultural	Moderate	Physical	Low
Kajiado	Oloitokitok	Male	40	Secondary	20	15	6.0705	DRD F1	Quality fruit	Asilla	High yielding	Big rock	Disease resistance, Long production	3	30	4	Open field	Furrow	Greenpepper		Cabbage	Onions	1 month	EB	High	LB	Low	TYLCV	Low					Tuta	Very high	Whiteflies	Low	Spidermites	Low					Chemical	Moderate
Kajiado	Oloitokitok	Male	37	Primary	5	4	1.6188	Big rock	High yield	Similaw	High yielding			2	12	3	Open field	Furrow	Maize		Beans		2 months	EB	Low	LB	Low							Tuta	Very high	Cutworms	Low	Thrips	Medium					Chemical	Moderate
Kajiado	Oloitokitok	Male	38	Secondary	2	6	2.4282	Big rock						3	20	3	Open field	Furrow	Maize		Maize		3 months	Leaf spot	Medium	EB	Medium	TYLCV	Medium					Tuta	Very high	Whiteflies	Medium	Spidermites	Low					Chemical	Moderate
Kajiado	Oloitokitok	Male	37	Primary	5	4	1.6188	Big rock	High yield	Similaw	High yielding			2	10	4	Open field	Furrow	Maize		Beans		2 months	EB	Low	LB	Low							Tuta	Very high	Cutworms	Low	Thrips	Medium					Chemical	Moderate
Kajiado	Oloitokitok	Male	49	Primary	5	4	1.6188	Big rock	High yield	Similaw	High yielding			3	10	3	Open field	Furrow	Maize		Beans		2 months	EB	Low	LB	Low							Tuta	Very high	Cutworms	Low	Thrips	Medium					Chemical	Moderate
Kajiado	Oloitokitok	Female	37	Primary	5	4	1.6188	Big rock	High yield	Similaw	High yielding			3	12	4	Open field	Furrow	Maize		Beans		2 months	EB	Low	LB	Low							Tuta	Very high	Cutworms	Low	Thrips	Medium					Chemical	Moderate
Diseases			Pests				Frequency of fungicide application					Dosage of fungicides
EB	Early Blight		Tuta	Tuta absoluta			X1/W	Once a week				50g/20l	50grams of fungicide per twenty litres of water
LB	Late blight						X2/W	Twice a week				40g/20l	40grams of fungicide per twenty litres of water
FW	Fusarium wilt						X1/M	Once a month				25g/20l	25 grams of fungicide per twenty litres of water
RKN	Root knot nematodes						X1/2W	Once in two weeks				10ml/20l	10 milliliters of fungicide per twenty litres of water
PM	Powdery mildew
DM	Downy mildew
[truncated: 37 more columns]
